# Supplementary material for: Pan-Cancer Analysis of Patient Tumor Single-Cell Transcriptomes Identifies Promising Selective and Safe Chimeric Antigen Receptor Targets in Head and Neck Cancer
Source: Cancers (Basel). 2023 Oct 8;15(19):4885. doi: 10.3390/cancers15194885 (PMC10571718; doi:10.3390/cancers15194885)
Supplement: Supplementary file 1 [file cancers-15-04885-s001.zip]

Archive with 2 entries (2 files):
- Supplementary Tables.xlsx
- Supplementary Text & Figures.pdf
